# Supplementary material for: PSD95 as a New Potential Therapeutic Target of Osteoarthritis: A Study of the Identification of Hub Genes through Self-Contrast Model
Source: Int J Mol Sci. 2023 Sep 28;24(19):14682. doi: 10.3390/ijms241914682 (PMC10572132; doi:10.3390/ijms241914682)
Supplement: Supplementary file 1 [file ijms-24-14682-s001.zip]

Archive with 1 entries (1 files):
- ijms-2597373-supplementary.pdf
